# Supplementary material for: Novel Mechanism for Surface Layer Shedding and Regenerating in Bacteria Exposed to Metal-Contaminated Conditions
Source: Front Microbiol. 2019 Jan 15;9:3210. doi: 10.3389/fmicb.2018.03210 (PMC6341005; doi:10.3389/fmicb.2018.03210)
Supplement: Supplementary file 3 [file Table_4.xlsx]

## Sheet: peptides
Table S4. The list of peptides identified by mass spectrometry for sample M_2d (2 d of recovery after Fe-mineralization).
Modifications	Sequence	m/z calc.	Mr calc.	z	m/z meas. Band1	m/z meas. Band 2	m/z meas. Band 3
	K.AQLVNQSDKVISASIK.S	567.656	1699.95	3	nd	567.656	nd
	K.GVSAVVPTKVELVAPSFQGK.L	671.717	2012.13	3	nd	671.717	671.717
	R.GATPTDLYYADLADLANKINK.N	756.39	2266.15	3	nd	756.39	nd
	K.TLTFVGK.K	383.229	764.443	2	nd	383.229	nd
	K.VLVNGTEGTVASVSSDKK.T	597.655	1789.94	3	597.654	nd	597.654
	K.NEVVNVAFNEDLDR.V	817.394	1632.77	2	817.395	817.394	817.394
	K.EVAAIGETNGR.E	558.786	1115.56	2	558.785	558.785	nd
	K.FTSEISDLGGLNTEQR.E	883.931	1765.85	2	nd	nd	883.931
	R.YKDGVDEVTAYATGDR.S	587.276	1758.81	3	587.276	587.276	587.276
	K.GYPDGTFKPDQYVTR.G	581.949	1742.83	3	581.949	581.949	581.949
	R.FNDLPVTTADKELVQYAALAK.D	769.746	2306.22	3	nd	nd	769.745
	K.VVGQMSYFQEAYLDGASIK.S	702.679	2105.01	3	nd	702.678	nd
	K.EATATFTSTSEVPSNFIGR.V	1007.99	2013.96	2	nd	1007.99	nd
	K.VELVAPSFQGK.L	587.827	1173.64	2	587.827	nd	587.827
	K.DKETSNTITINPSGVNIQP.-	1014.52	2027.02	2	nd	nd	1014.52
	K.SVSYTVYNTGSNDIEVAGK.K	1002.48	2002.95	2	nd	1002.48	nd
	K.YTSGVEVQYIK.N	643.835	1285.66	2	643.835	643.835	nd
	R.AQFASFLDR.T	527.769	1053.52	2	nd	527.769	527.769
	R.GATPTDLYYADLADLANK.I	956.47	1910.93	2	nd	956.471	956.47
	K.VVSGILELTDTR.T	651.867	1301.72	2	651.866	651.867	651.867
	K.VVVLTTASQTADKEYTVSLDAEEIGK.F	923.146	2766.42	3	nd	nd	923.146
	R.EAITALEYAELTK.A	726.385	1450.76	2	726.385	726.385	726.384
	K.VIATGVAINPK.D	541.832	1081.65	2	nd	nd	541.832
	K.EAISNLVDAGIIK.G	671.882	1341.75	2	671.882	671.882	671.882
	R.SITLSYPGELSSADLDVK.A	947.986	1893.96	2	947.986	947.986	nd
	K.FTSTLIPTGTSISTFTVK.D	951.017	1900.02	2	951.016	nd	nd
	K.FIDDENEVYYTGNEAK.Q	953.921	1905.83	2	nd	953.92	953.92
Oxidation: 3	R.QQMAIVLVR.A	537.31	1072.61	2	nd	537.31	537.31
